# Supplementary material for: Harnessing Artificial Intelligence to Enhance Global Breast Cancer Care: A Scoping Review of Applications, Outcomes, and Challenges
Source: Cancers (Basel). 2025 Jan 9;17(2):197. doi: 10.3390/cancers17020197 (PMC11764353; doi:10.3390/cancers17020197)
Supplement: Supplementary file 1 [file cancers-17-00197-s001.zip]

Archive with 1 entries (1 files):
- cancers-3351564-supplementary.pdf
